# Supplementary material for: Transcriptome mining of hormonal and floral integrators in the leafless flowers of three cymbidium orchids
Source: Front Plant Sci. 2022 Oct 13;13:1043099. doi: 10.3389/fpls.2022.1043099 (PMC9608508; doi:10.3389/fpls.2022.1043099)
Supplement: Supplementary file 2 [file DataSheet_2.xlsx]

## Sheet: Sheet1
Supplementary table 1. Overview of raw and clean read data									Supplementary table 4. Overview of raw and clean read data									Supplementary table 7. Overview of raw and clean read data
Sample	Total Raw Reads (M)	Total Clean Reads (M)	Total Clean Bases(Gb)	Clean Reads Q20(%)	Clean Reads Q30(%)	Clean Reads Ratio(%)			Sample	Total Raw Reads (M)	Total Clean Reads (M)	Total Clean Bases(Gb)	Clean Reads Q20(%)	Clean Reads Q30(%)	Clean Reads Ratio(%)			Sample	Total Raw Reads (M)	Total Clean Reads (M)	Total Clean Bases(Gb)	Clean Reads Q20(%)	Clean Reads Q30(%)	Clean Reads Ratio(%)
Cen_Fl	63.87	63.87	6.39	97.5	90.03	100			Cgo_Fl	66.8	66.8	6.68	97.33	89.38	100			Csi_Fl	66.22	66.22	6.62	97.46	89.84	100
Cen_Le	63.46	63.46	6.35	97.37	89.53	100			Cgo_Le	65.05	65.05	6.5	97.28	89.22	100			Csi_Le	66.12	66.12	6.61	97.34	89.45	100
Supplementary table 2. Overview of clean and unique mapping data									Supplementary table 5. Overview of clean and unique mapping data									Supplementary table 8. Overview of clean and unique mapping data
Sample	Total Clean Reads (M)	Total Mapping(%)	Uniquely Mapping(%)						Sample	Total Clean Reads (M)	Total Mapping(%)	Uniquely Mapping(%)						Sample	Total Clean Reads (M)	Total Mapping(%)	Uniquely Mapping(%)
Cen_Fl	63.87	87.4	50.88						Cgo_Fl	66.8	78.53	47.65						Csi_Fl	66.22	83.57	55.66
Cen_Le	63.46	85.8	50.5						Cgo_Le	65.05	78.34	47.68						Csi_Le	66.12	81.51	52.22
Supplementary table 3. Overview of predicted novel genes									Supplementary table 6. Overview of predicted novel genes									Supplementary table 9. Overview of predicted novel genes
Total Novel Transcript	Coding Transcript	Novel Isoform	Novel Gene						Total Novel Transcript	Coding Transcript	Novel Isoform	Novel Gene						Total Novel Transcript	Coding Transcript	Novel Isoform	Novel Gene
31341	31341	26202	5139						18100	18100	13700	4400						16708	16708	12799	3909
